# Supplementary material for: Site-Specific Nested Integration of Tn1806 into ICESa2603-Family Integrative and Conjugative Elements in Streptococcus agalactiae
Source: Microorganisms. 2026 Feb 5;14(2):375. doi: 10.3390/microorganisms14020375 (PMC12942858; doi:10.3390/microorganisms14020375)
Supplement: Supplementary file 1 [file microorganisms-14-00375-s001.zip]

Archive with 1 entries (1 files):
- microorganisms-4056141-supplementary.xlsx
