# Supplementary material for: Site-Specific Nested Integration of Tn1806 into ICESa2603-Family Integrative and Conjugative Elements in Streptococcus agalactiae
Source: Microorganisms. 2026 Feb 5;14(2):375. doi: 10.3390/microorganisms14020375 (PMC12942858; doi:10.3390/microorganisms14020375)
Supplement: Supplementary file 1 [file microorganisms-14-00375-s001.zip › microorganisms-4056141-supplementary.xlsx]

## Sheet: Sheet1
Table S1 Primers used in this study
Primers	Purpose	Sequence（5’-3’）	Length (bp)
int 1	for integrase of ICESan95_hsdM	GCTTAGGCAAGATTGATAGG	619
		TCAAGGTCTGTTCCATTCC
int 2	for integrase of Tn1806	TTATTAAAATCAGGGAAATAG	841
		CAGAATATGATGCAAGATATT
relaxase/mobC 1	for relaxase of ICESan95_hsdM	GCCCAATACTCATAGCCTTT	1016
		GCAAGTAGCGTCAACCAA
relaxase/mobC 2	for relaxase of Tn1806	GATTAGATCATCGAGTTTA	401
		ATTATGTAAAGAAAATAAGCTT
virD 1	for T4SS of ICESan95_hsdM	ACTGCTCTTATTGGCTACAT	443
		CCTCCATACTCGTCATCTG
virD 2	for T4SS of Tn1806	TCATTGGAGCAGTAAGCCA	401
		ACAATTATGTCTGTTTGCAATT
hsdM-P1	Detection of ICESag167 (Tn1806-like ICE) integrating into hsdM	CCACTCACGAACAGGATT
hsdM-P4		GATAGCCGTGAGTTGGTT
MTase-P1	Detection of ICESag167 (Tn1806-like ICE) integrating into MTase	CAGGTTGGTTGGTATCAGTA
MTase-P4		CCTTATCAATGCGTCAGTTC
P1	Detection of ICESag167 (Tn1806-like ICE) integrating into snf2	GAGAATGTTTTCTGTCCGTT
P4		TATAATCCCAAATTTTCTAAG
P2	P1-P2, P3-P4 integration form, P2-P3 circular form, P1-P4 excision form.	TAAAACTATCTTCTAACGAAA
P3		CATTTCTTAGGGGACAGTGT
